# Supplementary material for: Optical Genome Mapping for Chromosomal Aberrations Detection—False-Negative Results and Contributing Factors
Source: Diagnostics (Basel). 2024 Jan 11;14(2):165. doi: 10.3390/diagnostics14020165 (PMC10814618; doi:10.3390/diagnostics14020165)
Supplement: Supplementary file 1 [file diagnostics-14-00165-s001.zip]

Archive with 1 entries (1 files):
- diagnostics-2785576-supplementary.pdf
